# Supplementary material for: (E)-N′-[1-(4-Chloro­phen­yl)ethyl­idene]-2-hydroxy­benzohydrazide
Source: Acta Crystallogr Sect E Struct Rep Online. 2009 Jan 23;65(Pt 2):o369. doi: 10.1107/S1600536809002311 (PMC2968327; doi:10.1107/S1600536809002311)
Supplement: Supplementary file 2 [file e-65-0o369-Isup2.hkl]

# 
# h,k,l, Fc-squared, Fo-squared, sigma(Fo-squared) and status flag 
# 
data_I
_shelx_title ' 081127e                in C2/c' 
_shelx_refln_list_code          4 
_shelx_F_calc_maximum      396.32 
_exptl_crystal_F_000      1200.00 
_reflns_d_resolution_high  0.9503 
 
loop_ 
 _symmetry_equiv_pos_as_xyz 
 'x, y, z' 
 '-x, y, -z+1/2' 
 'x+1/2, y+1/2, z' 
 '-x+1/2, y+1/2, -z+1/2' 
 '-x, -y, -z' 
 'x, -y, z-1/2' 
 '-x+1/2, -y+1/2, -z' 
 'x+1/2, -y+1/2, z-1/2' 
 
_cell_length_a    27.9003 
_cell_length_b     7.8800 
_cell_length_c    13.4899 
_cell_angle_alpha  90.000 
_cell_angle_beta  113.530 
_cell_angle_gamma  90.000 
 
_shelx_F_squared_multiplier     1.000 
 
loop_ 
 _refln_index_h 
 _refln_index_k 
 _refln_index_l 
 _refln_F_squared_calc 
 _refln_F_squared_meas 
 _refln_F_squared_sigma 
 _refln_observed_status 
   2   0   0     2979.95     2952.43    149.59 o 
   4   0   0    20411.80    21264.87    685.64 o 
   6   0   0     1524.54     1593.67     72.20 o 
   8   0   0     3751.82     3611.46    138.09 o 
  10   0   0        4.39        0.67     51.03 o 
  12   0   0      521.48      638.85     68.69 o 
  14   0   0     4443.32     4662.25    187.38 o 
  16   0   0     1529.44     1367.63    102.58 o 
  18   0   0     2140.50     1905.87    111.48 o 
  20   0   0      508.29      616.91     95.47 o 
  22   0   0      940.31     1040.70    193.45 o 
  24   0   0     3592.95     3878.44    304.42 o 
  26   0   0     1592.60     1968.76    311.76 o 
   1   1   0     1270.68      600.91    496.38 o 
   3   1   0     2790.47     2723.57     74.34 o 
   5   1   0       37.13       15.53     17.20 o 
   7   1   0      117.90      117.02     28.14 o 
   9   1   0    11201.71    11170.07    269.13 o 
  11   1   0     3242.78     3016.65     91.05 o 
  13   1   0     1566.45     1558.36     61.98 o 
  15   1   0     1337.17     1211.21     60.03 o 
  17   1   0       89.88      113.91     42.24 o 
  19   1   0      510.14      481.27     77.33 o 
  21   1   0        0.32      -15.50     65.24 o 
  23   1   0     5765.23     6148.18    224.62 o 
  25   1   0      575.70      878.04    202.97 o 
   0   2   0    25555.11    21978.72   1059.87 o 
   2   2   0    25369.19     5382.09  13883.60 o 
   4   2   0   157068.19   171959.06   4921.60 o 
   6   2   0     3991.29     4010.60    100.24 o 
   8   2   0      135.20      159.95     24.92 o 
  10   2   0      930.38      850.44     60.86 o 
  12   2   0       86.93       73.40     27.02 o 
  14   2   0     1283.67     1212.85     57.37 o 
  16   2   0       19.53        4.08     35.50 o 
  18   2   0     1742.76     2188.89    153.46 o 
  20   2   0     2103.26     2230.95    128.78 o 
  22   2   0     2706.01     2828.62    137.07 o 
  24   2   0      505.32      704.08    106.87 o 
  26   2   0       25.33       -3.00    109.96 o 
   1   3   0      122.35        4.17     35.89 o 
   3   3   0      755.56      932.13    131.94 o 
   5   3   0     6661.52     8176.22    262.15 o 
   7   3   0      458.00      781.12     92.17 o 
   9   3   0       11.09       -7.38     27.13 o 
  11   3   0      112.52      126.16     37.52 o 
  13   3   0       91.16      107.43     39.64 o 
  15   3   0       37.93        5.66     55.87 o 
  17   3   0      316.47      364.00     77.99 o 
  19   3   0     3393.19     3671.80    157.47 o 
  21   3   0       82.48       59.71     94.71 o 
  23   3   0       28.09       81.32    102.17 o 
  25   3   0        5.31      -21.59    120.23 o 
   0   4   0     3581.60      324.69     93.32 o 
   2   4   0      243.62      170.49    222.37 o 
   4   4   0     1278.87     1543.37     80.04 o 
   6   4   0     6615.16     6784.93    232.40 o 
   8   4   0     7734.48     8550.07    239.47 o 
  10   4   0      318.54      352.65     51.23 o 
  12   4   0        6.81       -3.51     38.19 o 
  14   4   0      496.74      717.63    101.73 o 
  16   4   0       51.90      114.78     60.89 o 
  18   4   0     2945.01     3102.35    457.15 o 
  20   4   0       36.35      161.28     89.92 o 
  22   4   0        0.33       35.26     81.05 o 
   1   5   0      391.67      153.79    239.41 o 
   3   5   0      127.14       -6.29     86.15 o 
   5   5   0       43.22       29.77     40.83 o 
   7   5   0      735.38      924.37    156.17 o 
   9   5   0       98.65      242.17     53.10 o 
  11   5   0        7.06        9.04     42.23 o 
  13   5   0     1192.58      947.67     88.64 o 
  15   5   0     2133.60     2196.63    217.57 o 
  17   5   0      103.97       80.73     89.73 o 
  19   5   0        1.17        9.44     79.26 o 
  21   5   0        9.20      -18.62     67.68 o 
   0   6   0        1.30      -42.81    107.12 o 
   2   6   0        7.16      -23.50     60.63 o 
   4   6   0       22.69       61.67     54.44 o 
   6   6   0      168.55      335.49     72.11 o 
   8   6   0       36.87      -44.12     46.87 o 
  10   6   0     1526.23     1461.15    174.08 o 
  12   6   0      204.77      190.11    103.83 o 
  14   6   0      477.97      446.28    277.42 o 
  16   6   0      103.26      -30.04     76.72 o 
  18   6   0        9.18      -48.53     70.27 o 
   1   7   0        9.83      -33.10     75.08 o 
   3   7   0        0.30      -24.29    110.79 o 
   5   7   0       45.08       73.15     62.14 o 
   7   7   0        0.31        0.96     58.58 o 
   9   7   0      419.84      449.47    208.83 o 
  11   7   0       29.54      105.25     98.66 o 
  13   7   0      104.13      126.85     92.57 o 
   2   8   0        5.49     -181.39    152.03 o 
   4   8   0       10.16      -14.09     80.99 o 
   6   8   0       21.99      -30.12     79.27 o 
 -27   1   1     1018.35     1905.12    302.15 o 
 -25   1   1      106.55       97.01     83.98 o 
 -23   1   1     1128.65     1598.91    134.20 o 
 -21   1   1      455.40      594.29     70.32 o 
 -19   1   1      463.40      583.45     62.51 o 
 -17   1   1        6.72      -14.40     36.59 o 
 -15   1   1      509.92      505.06     50.23 o 
 -13   1   1      501.06      651.46     50.66 o 
 -11   1   1     2296.67     2190.94     72.47 o 
  -9   1   1      360.01      480.39     44.62 o 
  -7   1   1    32181.59    34667.30    790.72 o 
  -5   1   1     2550.22     2331.36     67.49 o 
  -3   1   1     1098.82     1017.60     44.83 o 
  -1   1   1     2972.52     2313.39    986.15 o 
   1   1   1     2325.13     2338.72     80.11 o 
   3   1   1      615.14      584.34     46.34 o 
   5   1   1      339.68      411.11     51.51 o 
   7   1   1     1765.11     1733.96     63.65 o 
   9   1   1      103.48       86.79     31.19 o 
  11   1   1     1906.56     1557.12     59.55 o 
  13   1   1       28.32      -29.05     29.21 o 
  15   1   1      410.09      520.84     56.30 o 
  17   1   1      290.61      311.15     51.00 o 
  19   1   1        1.56      -21.47     57.57 o 
  21   1   1     2450.46     2736.54    155.43 o 
  23   1   1      398.28      530.91    130.15 o 
  25   1   1     2070.63     2048.42    155.71 o 
 -26   2   1        1.66      -31.66    104.40 o 
 -24   2   1      350.87      250.97    173.35 o 
 -22   2   1     1273.85     1618.71    115.53 o 
 -20   2   1      574.14      659.90     92.63 o 
 -18   2   1        0.06      -44.55     41.02 o 
 -16   2   1     1171.03     1127.35     63.36 o 
 -14   2   1        0.21      -14.32     31.66 o 
 -12   2   1      727.17      765.74     79.00 o 
 -10   2   1     1572.04     1263.15     47.10 o 
  -8   2   1       14.40       44.71     20.27 o 
  -6   2   1    28859.36    28903.35    617.55 o 
  -4   2   1    30732.71    30199.62    736.29 o 
  -2   2   1     3011.11     2460.50    159.24 o 
   0   2   1       36.69       -4.95     34.17 o 
   2   2   1    79113.19    79626.63   2301.95 o 
   4   2   1     1281.18     1081.46     56.04 o 
   6   2   1     2052.15     2131.21     86.77 o 
   8   2   1     1233.07     1169.54     62.44 o 
  10   2   1        2.27      -33.37     27.75 o 
  12   2   1      793.01      861.45     92.62 o 
  14   2   1      824.14      913.28     75.11 o 
  16   2   1      127.17      238.65     66.35 o 
  18   2   1       34.93       41.56     63.01 o 
  20   2   1      254.95      185.97     79.17 o 
  22   2   1       20.82       61.36     76.53 o 
  24   2   1       11.48       55.13     80.00 o 
 -25   3   1        1.53      -42.96     96.92 o 
 -23   3   1        0.88     -132.13     91.62 o 
 -21   3   1     1209.20     1413.92    464.40 o 
 -19   3   1      249.75      325.84     81.81 o 
 -17   3   1      162.71      110.81     62.35 o 
 -15   3   1      853.67      969.90     74.36 o 
 -13   3   1      670.14      902.81     66.48 o 
 -11   3   1     5498.58     5516.15    139.95 o 
  -9   3   1     1630.04     1566.15     56.40 o 
  -7   3   1     2098.64     1550.69     62.24 o 
  -5   3   1     7756.09     7485.66    202.29 o 
  -3   3   1      554.84      116.65    148.01 o 
  -1   3   1     1121.53      734.53    534.74 o 
   1   3   1      163.25       53.51     84.93 o 
   3   3   1     1393.06     1226.50     65.46 o 
   5   3   1      345.28      355.59     49.90 o 
   7   3   1      554.08      797.87     96.48 o 
   9   3   1      232.24      228.37     48.72 o 
  11   3   1      148.02      117.95     48.40 o 
  13   3   1     1462.16     1524.33     75.49 o 
  15   3   1      758.70      919.52     99.03 o 
  17   3   1     4194.53     4351.63    225.03 o 
  19   3   1       88.60       14.79     68.96 o 
  21   3   1      126.18      149.77    124.27 o 
  23   3   1      175.60      135.13     99.51 o 
 -24   4   1       90.02       -5.62     79.64 o 
 -22   4   1       83.61       37.57     84.39 o 
 -20   4   1     1669.37     1510.21    609.45 o 
 -18   4   1      714.05      911.83    286.42 o 
 -16   4   1     1154.69     1676.40    212.32 o 
 -14   4   1      617.31      716.25     66.92 o 
 -12   4   1     1523.28     1729.97     76.79 o 
 -10   4   1     6279.43     6283.71    184.88 o 
  -8   4   1    17143.04    18128.62    465.43 o 
  -6   4   1     1278.58     1161.08     57.77 o 
  -4   4   1     2116.46     1537.51   1340.17 o 
  -2   4   1     1878.19       38.17     56.01 o 
   0   4   1        0.17       -3.89     41.30 o 
   2   4   1     2216.30     2011.39    160.07 o 
   4   4   1     2133.43     1801.87     89.40 o 
   6   4   1    11360.11    12784.89    406.44 o 
   8   4   1     2678.72     2901.89    123.66 o 
  10   4   1      724.85      813.02     78.37 o 
  12   4   1       56.46       17.37     39.06 o 
  14   4   1      136.66      148.37     53.74 o 
  16   4   1      702.12      910.74    140.49 o 
  18   4   1        3.40      -44.94     50.95 o 
  20   4   1        1.91      -37.36     83.28 o 
  22   4   1      153.34       38.40     91.53 o 
 -21   5   1       30.37        2.58     74.25 o 
 -19   5   1       15.03       25.96     78.91 o 
 -17   5   1      281.40      181.90     91.69 o 
 -15   5   1      217.61      201.11    180.26 o 
 -13   5   1     1191.54     1310.72    267.55 o 
 -11   5   1      300.18      469.67     70.77 o 
  -9   5   1       87.39       93.65     43.75 o 
  -7   5   1      706.80     1075.61     95.29 o 
  -5   5   1       89.78       75.65     60.98 o 
  -3   5   1        2.39      -22.58     46.39 o 
  -1   5   1     1594.81      705.85    516.13 o 
   1   5   1      116.37        6.51     69.99 o 
   3   5   1      289.00      271.91     60.47 o 
   5   5   1      112.27      217.66     64.44 o 
   7   5   1     1503.83     1831.67    101.18 o 
   9   5   1       38.12       72.21     49.11 o 
  11   5   1     2157.72     2840.99    392.40 o 
  13   5   1     1629.77     2017.09    146.35 o 
  15   5   1     1295.20      949.44    139.34 o 
  17   5   1      156.83      193.64     91.87 o 
  19   5   1      260.16       90.51     78.01 o 
 -18   6   1        2.47      -21.61     70.73 o 
 -16   6   1     1632.82      708.50    224.03 o 
 -14   6   1      130.20       89.29     94.84 o 
 -12   6   1     5468.52     5939.49    924.35 o 
 -10   6   1      388.20      461.11    110.77 o 
  -8   6   1       10.53      -31.63     49.44 o 
  -6   6   1      586.81      689.07     72.36 o 
  -4   6   1       30.57       45.62     66.93 o 
  -2   6   1      256.12       37.27     75.70 o 
   0   6   1       51.29      -92.39     61.59 o 
   2   6   1     1607.63     1908.64    181.22 o 
   4   6   1      269.82      289.43     70.19 o 
   6   6   1       22.67      -18.87     56.40 o 
   8   6   1      776.24      803.61    171.25 o 
  10   6   1      401.60      589.20     76.70 o 
  12   6   1      624.01      763.62    251.45 o 
  14   6   1        6.60      -33.94     79.00 o 
  16   6   1        5.51       -1.63     71.79 o 
 -15   7   1       27.44        4.68     85.64 o 
 -13   7   1      364.18      387.96    176.06 o 
 -11   7   1      121.99      108.70    136.74 o 
  -9   7   1      243.49      166.14    130.19 o 
  -7   7   1        5.79      137.60    100.48 o 
  -5   7   1        4.40      -18.66     63.61 o 
  -3   7   1       57.88      -16.88     83.18 o 
  -1   7   1       20.62      -50.43     85.60 o 
   1   7   1      315.09       46.13    126.70 o 
   3   7   1       44.19      -15.95     63.92 o 
   5   7   1      314.40      237.82    102.28 o 
   7   7   1      385.27      733.53    286.24 o 
   9   7   1      209.16      327.98     76.65 o 
  11   7   1     1791.53     1988.33    186.29 o 
  13   7   1      119.32       20.91     81.96 o 
  -6   8   1       48.23      -49.22    183.05 o 
  -4   8   1       22.24        2.82     92.39 o 
  -2   8   1        5.20     -115.38     76.92 o 
   2   8   1       25.53      210.41    124.77 o 
   4   8   1       25.36       -0.87     92.78 o 
   6   8   1      102.49      150.27    168.81 o 
 -28   0   2     4373.69     4134.63    327.49 o 
 -26   0   2      228.94      348.27    109.27 o 
 -24   0   2      223.25      299.68    101.89 o 
 -22   0   2      572.48      696.38    106.01 o 
 -20   0   2     1458.64     1250.97    112.54 o 
 -18   0   2      659.98      786.03     90.06 o 
 -16   0   2      613.78      947.74    209.09 o 
 -14   0   2     5761.39     5689.81    216.89 o 
 -12   0   2     1699.86     1673.74     86.88 o 
 -10   0   2     5199.52     4852.43    180.75 o 
  -8   0   2    11157.73    10305.92    348.10 o 
  -6   0   2     6378.19     6770.19    233.05 o 
  -4   0   2    63854.11    64011.04   2043.29 o 
  -2   0   2    29122.07    29203.05    821.28 o 
   0   0   2     2620.21     2377.38     77.83 o 
   2   0   2    23958.06    24229.68    891.39 o 
   4   0   2    11403.15    10336.27    400.26 o 
   6   0   2     1046.55     1212.43    102.23 o 
   8   0   2       21.56       -3.73     35.47 o 
  10   0   2     3102.88     3119.20    134.58 o 
  12   0   2     3747.10     4151.18    171.28 o 
  14   0   2     1075.17     1179.32     84.67 o 
  16   0   2     1760.62     1583.63    101.08 o 
  18   0   2     1957.54     1933.10    117.89 o 
  20   0   2      156.32      386.38    147.49 o 
  22   0   2      181.66      225.43    164.27 o 
  24   0   2       45.44      315.43    162.69 o 
 -27   1   2       36.38       33.41    109.20 o 
 -25   1   2       50.85       54.49     81.58 o 
 -23   1   2       55.11      -51.00     55.46 o 
 -21   1   2      221.85      175.04     55.10 o 
 -19   1   2      290.96      355.97     53.66 o 
 -17   1   2        8.19       -7.60     35.60 o 
 -15   1   2     2801.86     2888.66     93.85 o 
 -13   1   2      230.69      358.24     41.33 o 
 -11   1   2    14117.12    14343.71    342.02 o 
  -9   1   2     2485.89     2650.76     78.59 o 
  -7   1   2    10052.24    10260.90    244.27 o 
  -5   1   2    48787.03    49682.27   1282.72 o 
  -3   1   2     3777.29     3012.29    101.51 o 
  -1   1   2    13495.24    13306.42    401.69 o 
   1   1   2      167.77      198.61     32.85 o 
   3   1   2     4055.86     4091.98    137.00 o 
   5   1   2      394.10      430.30     65.26 o 
   7   1   2    10873.85    10736.71    334.68 o 
   9   1   2    12018.78    11898.95    373.76 o 
  11   1   2     2327.83     2262.91    101.17 o 
  13   1   2    10833.61    11540.30    342.98 o 
  15   1   2      801.07      883.45     70.15 o 
  17   1   2      748.21      891.99     93.70 o 
  19   1   2     2782.63     2626.19    125.00 o 
  21   1   2      186.55      214.99    104.10 o 
  23   1   2      295.76      362.01    118.12 o 
 -26   2   2      253.23      370.50    116.79 o 
 -24   2   2      651.18      697.48    130.71 o 
 -22   2   2      887.92      842.55    129.56 o 
 -20   2   2      139.92      122.98     51.76 o 
 -18   2   2       99.94      106.64     43.68 o 
 -16   2   2     3388.00     3086.39    101.64 o 
 -14   2   2       76.47       21.85     32.44 o 
 -12   2   2      337.30      306.00     40.14 o 
 -10   2   2     2007.72     1930.42     66.30 o 
  -8   2   2    10657.69    10286.35    231.06 o 
  -6   2   2    23736.12    26566.40    568.93 o 
  -2   2   2     9728.13     6151.13   2301.12 o 
   0   2   2      794.01      555.50     35.37 o 
   2   2   2      435.93      646.10     56.98 o 
   4   2   2     2524.45     2487.83     97.77 o 
   6   2   2     2857.55     2920.64    113.20 o 
   8   2   2       20.05       14.73     33.23 o 
  10   2   2     1440.37     1167.11     69.65 o 
  12   2   2      731.20      819.42     66.06 o 
  14   2   2     2152.84     2261.82    106.92 o 
  16   2   2     2110.52     2183.26    108.88 o 
  18   2   2        2.84        9.13     60.46 o 
  20   2   2       27.40       13.17     70.26 o 
  22   2   2      161.25      158.97     81.89 o 
  24   2   2        0.49        9.95    106.84 o 
 -25   3   2      153.49      280.69    114.47 o 
 -23   3   2       77.07       14.38     94.78 o 
 -21   3   2       94.52       -4.52     88.81 o 
 -19   3   2       43.91      -55.69     75.65 o 
 -17   3   2       30.88       52.39     50.08 o 
 -15   3   2        8.32        1.47     36.57 o 
 -13   3   2      155.75      235.57     34.96 o 
 -11   3   2     4863.97     5660.82    156.36 o 
  -9   3   2    21324.45    23650.47    513.93 o 
  -7   3   2     3889.47     4793.10    121.62 o 
  -5   3   2     1558.09     1114.04    115.51 o 
  -3   3   2     2948.42     2058.86    506.93 o 
  -1   3   2        5.34      -31.54     28.21 o 
   1   3   2     5105.12     5223.18    148.16 o 
   3   3   2       65.88       40.85     36.66 o 
   5   3   2      588.27      727.75    116.91 o 
   7   3   2     2328.31     2659.06    112.43 o 
   9   3   2     1590.55     1704.84     87.64 o 
  11   3   2        0.81      -20.57     40.05 o 
  13   3   2     2474.59     2386.57     99.79 o 
  15   3   2     2079.22     2087.25     97.02 o 
  17   3   2     5180.63     5838.13    285.15 o 
  19   3   2      248.99      251.13     94.37 o 
  21   3   2       20.15      -18.89     74.42 o 
  23   3   2       91.61       88.45     81.60 o 
 -24   4   2       14.10        5.07     76.42 o 
 -22   4   2       49.02      -89.20     80.48 o 
 -20   4   2        5.64     -108.19     96.29 o 
 -18   4   2      228.96       95.72    142.34 o 
 -16   4   2        5.63      -12.76     74.84 o 
 -14   4   2      182.41      182.95     58.52 o 
 -12   4   2       25.05        3.47     28.94 o 
 -10   4   2     8016.83     8949.22    246.11 o 
  -8   4   2        7.14       32.11     31.86 o 
  -6   4   2      493.86      661.40     89.03 o 
  -4   4   2      688.42      743.12     91.88 o 
  -2   4   2       57.70      -10.26     34.33 o 
   0   4   2        4.89      -36.94     34.04 o 
   2   4   2      695.33      897.36     77.92 o 
   4   4   2      250.54      294.59     58.81 o 
   6   4   2     1205.76      983.02     68.38 o 
   8   4   2      498.21      688.13    121.46 o 
  10   4   2      190.94      285.44     62.28 o 
  12   4   2      778.26      919.70    144.30 o 
  14   4   2       14.74       15.57     46.98 o 
  16   4   2      137.10       43.39     57.82 o 
  18   4   2      249.57      326.46     71.81 o 
  20   4   2      107.80      130.54     78.55 o 
 -21   5   2        7.56       25.81     73.09 o 
 -19   5   2        0.06      -52.91     72.54 o 
 -17   5   2        2.78      -60.17     86.39 o 
 -15   5   2      588.93      617.59    119.14 o 
 -13   5   2     1311.78     1515.51    223.25 o 
 -11   5   2        2.15      -42.66     64.77 o 
  -9   5   2      202.06      198.34     52.86 o 
  -7   5   2       46.66       46.68     36.44 o 
  -5   5   2     1438.69       12.93     86.50 o 
  -3   5   2       18.81        4.20     58.57 o 
  -1   5   2      224.94      205.17    154.54 o 
   1   5   2      832.11     1088.74     84.16 o 
   3   5   2      682.19      871.64    138.89 o 
   5   5   2      131.13      113.46     56.14 o 
   7   5   2      210.89      158.91     60.88 o 
   9   5   2      600.17     1001.49    248.82 o 
  11   5   2      308.42      309.47     99.26 o 
  13   5   2     2477.42     2888.71    138.85 o 
  15   5   2        2.51      -59.86     50.95 o 
  17   5   2        2.62      -65.58     51.77 o 
  19   5   2        4.75      -36.30     73.21 o 
 -18   6   2        4.29      -12.00     78.27 o 
 -16   6   2       36.88      -37.82     87.11 o 
 -14   6   2     1486.77     1484.60    735.71 o 
 -12   6   2      725.89      888.18    328.18 o 
 -10   6   2      133.60      227.27     93.65 o 
  -8   6   2       12.73       15.43     84.17 o 
  -6   6   2        1.02      -44.38     78.65 o 
  -4   6   2      119.44       32.91     75.73 o 
  -2   6   2      140.97       82.56     90.06 o 
   0   6   2      141.63      355.32    156.75 o 
   2   6   2       15.45      -36.87     44.02 o 
   4   6   2       92.85       56.26     55.25 o 
   6   6   2        6.03        8.59     57.21 o 
   8   6   2      705.86      905.27    194.24 o 
  10   6   2      391.94      407.48    105.33 o 
  12   6   2     1006.91     1150.61    402.10 o 
  14   6   2        3.46      -34.44     53.03 o 
  16   6   2        3.84      -55.75     73.22 o 
 -15   7   2       44.91      -78.65    104.50 o 
 -13   7   2        8.16     -104.81    104.02 o 
 -11   7   2       99.39        5.31    101.65 o 
  -9   7   2       20.73      -84.12     91.75 o 
  -7   7   2       31.98      -49.12    141.81 o 
  -5   7   2        1.77      -71.31     89.67 o 
  -3   7   2        3.86     -149.59    148.01 o 
  -1   7   2       57.41       87.90    116.21 o 
   1   7   2        1.02      -30.36     64.07 o 
   3   7   2      157.83      217.51     78.46 o 
   5   7   2      640.41      873.13    126.39 o 
   7   7   2        7.19      -74.42     62.16 o 
   9   7   2      689.13      978.35    295.59 o 
  11   7   2        0.23      -97.23    110.27 o 
  -6   8   2        7.51      -59.77    105.36 o 
  -4   8   2       74.70       -5.21    109.03 o 
   0   8   2        9.01       86.80    172.92 o 
   2   8   2      117.75      182.99    109.44 o 
   4   8   2      311.43      599.61    124.42 o 
 -27   1   3        8.73     -165.93    110.62 o 
 -25   1   3      146.94       61.75     69.19 o 
 -23   1   3        7.07      -49.93     53.04 o 
 -21   1   3       12.36      -30.83     44.64 o 
 -19   1   3       13.97      -22.85     40.16 o 
 -17   1   3     3485.27     3133.63    102.39 o 
 -15   1   3      676.46     1018.83     64.23 o 
 -13   1   3     7639.08     8626.82    218.13 o 
 -11   1   3      226.93      263.42     52.29 o 
  -9   1   3     2154.57     1845.82     63.74 o 
  -7   1   3     6301.51     6398.17    185.57 o 
  -5   1   3        3.59      -15.25     26.51 o 
  -3   1   3     2755.57     2361.59     63.74 o 
  -1   1   3     1943.48     1671.34     50.14 o 
   1   1   3     5686.92     5107.92    167.34 o 
   3   1   3     4248.67     4064.44    141.36 o 
   5   1   3      532.55      744.31    132.89 o 
   7   1   3     5327.03     5864.46    200.57 o 
   9   1   3      906.99     1050.85     72.55 o 
  11   1   3     2036.05     2139.62     96.11 o 
  13   1   3     1448.75     1292.35     78.46 o 
  15   1   3      815.57     1232.49    153.87 o 
  17   1   3        4.55      -34.56     57.84 o 
  19   1   3      146.58      154.33     72.17 o 
  21   1   3      234.97      320.74    110.68 o 
  23   1   3       93.26       43.26    102.44 o 
 -26   2   3      211.79      206.11    106.65 o 
 -24   2   3       17.94      -70.84     90.28 o 
 -22   2   3      401.23      433.67     78.37 o 
 -20   2   3      114.75       26.46     56.85 o 
 -18   2   3      227.02      209.60     58.24 o 
 -16   2   3      418.77      708.31     58.36 o 
 -14   2   3     1871.07     1743.57     67.33 o 
 -12   2   3      139.18      182.36     34.46 o 
 -10   2   3     4323.89     4625.55    150.93 o 
  -8   2   3      121.21      124.09     36.54 o 
  -6   2   3     3081.70     2946.36    171.32 o 
  -4   2   3        4.42      -21.31     19.45 o 
  -2   2   3       92.96       95.75     29.99 o 
   0   2   3      707.97      734.37     56.37 o 
   2   2   3    15101.46    14129.97    429.11 o 
   4   2   3     3568.84     3479.77    129.52 o 
   6   2   3    12158.55    12290.08    384.58 o 
   8   2   3       51.48       46.19     41.05 o 
  10   2   3       34.62       12.47     39.95 o 
  12   2   3     1317.31     1184.38     77.69 o 
  14   2   3      230.16      257.19     68.15 o 
  16   2   3       98.05       75.47     65.31 o 
  18   2   3       53.29       16.56     66.77 o 
  20   2   3       57.53       48.43     71.01 o 
  22   2   3       36.05       97.90     97.14 o 
 -25   3   3       14.00     -124.78     90.10 o 
 -23   3   3       56.23       74.10     94.09 o 
 -21   3   3     2053.19     1805.77    135.16 o 
 -19   3   3      464.03      584.49     79.94 o 
 -17   3   3      202.10      132.84     56.48 o 
 -15   3   3      315.71      450.02     63.65 o 
 -13   3   3       59.96       29.50     31.57 o 
 -11   3   3      104.69       52.69     26.06 o 
  -9   3   3     6008.75     7470.51    202.83 o 
  -7   3   3     1694.74     1493.01     51.62 o 
  -5   3   3     2435.71     1821.28    627.15 o 
  -3   3   3     3043.56     2678.43    948.59 o 
  -1   3   3      618.05      793.00     45.78 o 
   1   3   3     1081.11     1067.78     49.95 o 
   3   3   3     1775.70     1491.18     77.27 o 
   5   3   3     4041.43     3407.71    134.47 o 
   7   3   3       13.00      -18.58     41.04 o 
   9   3   3     3289.77     3124.91    132.47 o 
  11   3   3      144.14      116.53     77.07 o 
  13   3   3      688.05      796.87     99.08 o 
  15   3   3      687.83      928.22    115.65 o 
  17   3   3      267.96      279.03     82.98 o 
  19   3   3      372.11      264.45    143.39 o 
  21   3   3      503.59      460.62    182.72 o 
 -24   4   3       62.46      -54.00     75.89 o 
 -22   4   3       93.79      -13.09     83.59 o 
 -20   4   3        0.65      -56.36     82.65 o 
 -18   4   3     1574.01     1672.65    100.18 o 
 -16   4   3        3.17        3.54     52.78 o 
 -14   4   3     3098.25     3435.81    137.41 o 
 -12   4   3      998.23     1376.66    127.20 o 
 -10   4   3       63.94       70.72     28.30 o 
  -8   4   3      134.89       92.33     43.22 o 
  -6   4   3       70.47       23.84     38.12 o 
  -4   4   3       39.14      -25.31     33.76 o 
  -2   4   3      375.58      438.39    191.34 o 
   0   4   3     2728.09     3037.98    104.72 o 
   2   4   3     5084.87     5228.88    156.55 o 
   4   4   3      239.43      260.65     56.90 o 
   6   4   3     7282.80     7544.66    261.77 o 
   8   4   3      201.32      200.32     57.31 o 
  10   4   3     1638.30     1946.63    105.24 o 
  12   4   3       93.88      131.40     61.73 o 
  14   4   3       17.55      -11.31     49.18 o 
  16   4   3      945.83     1268.32    209.35 o 
  18   4   3      150.51      218.18     68.60 o 
  20   4   3      351.43      445.66    143.21 o 
 -23   5   3       98.67       -9.12     68.99 o 
 -21   5   3      107.50      -50.89     66.34 o 
 -19   5   3      148.85        8.22     79.01 o 
 -17   5   3     1467.85     1304.52    424.39 o 
 -15   5   3      324.63      164.14    146.97 o 
 -13   5   3      456.48      327.91    165.49 o 
 -11   5   3      292.01      394.85    310.10 o 
  -9   5   3     1167.12     1394.28    124.23 o 
  -7   5   3     3642.15     3184.14   2009.65 o 
  -5   5   3     2905.44       73.22     98.04 o 
  -3   5   3     1806.90     1587.44   1084.95 o 
  -1   5   3        0.01      -35.67     52.81 o 
   1   5   3     2215.38     2832.01    108.25 o 
   3   5   3      109.85        6.41     62.62 o 
   5   5   3      622.08      887.37    186.21 o 
   7   5   3      265.50      311.39     77.64 o 
   9   5   3      528.42      820.89    217.87 o 
  11   5   3      319.07      151.80     70.53 o 
  13   5   3        0.09      -48.24     48.79 o 
  15   5   3      435.48      434.69    173.89 o 
  17   5   3      224.77      172.35     64.14 o 
 -20   6   3       92.41       58.57     69.46 o 
 -18   6   3      239.29       90.73     84.72 o 
 -16   6   3      105.48      107.67     87.61 o 
 -14   6   3       17.26     -125.92     83.95 o 
 -12   6   3       15.94      -12.93     86.23 o 
 -10   6   3      243.88      172.43    245.44 o 
  -8   6   3       23.52       44.48     76.05 o 
  -6   6   3       24.02      -57.17     79.51 o 
  -4   6   3       91.17      115.61    123.81 o 
  -2   6   3      115.73      124.34     64.13 o 
   0   6   3      515.68      691.02     84.55 o 
   2   6   3       23.26       68.08     64.92 o 
   4   6   3      359.04      307.03     85.18 o 
   6   6   3     1460.18     1899.57    137.44 o 
   8   6   3      182.30      305.83    128.97 o 
  10   6   3      883.53      931.41    215.09 o 
  12   6   3        3.20       -8.28     65.49 o 
  14   6   3       14.79       -1.28     49.49 o 
 -15   7   3      247.94      269.91    233.12 o 
 -13   7   3       71.16       28.97     96.69 o 
 -11   7   3        0.58       67.10    102.70 o 
  -9   7   3       98.80      212.42    137.44 o 
  -7   7   3        1.33     -103.30     86.10 o 
  -5   7   3       55.78      -50.53    119.79 o 
  -3   7   3     2234.14     2767.29   1733.01 o 
  -1   7   3       23.41      182.53    212.32 o 
   1   7   3        4.86       18.16     83.75 o 
   3   7   3      599.70      784.03    220.84 o 
   5   7   3       52.65      -34.00     63.33 o 
   7   7   3      568.05      768.16    168.54 o 
   9   7   3       61.29      -19.10     66.65 o 
  -6   8   3        7.73     -178.57    189.96 o 
  -4   8   3       12.40       80.56    191.18 o 
  -2   8   3       55.08      206.63    363.40 o 
   0   8   3       18.54      169.95    214.68 o 
 -28   0   4      387.21      496.12    159.20 o 
 -26   0   4      671.99      927.47    157.01 o 
 -24   0   4      448.05      665.61    151.95 o 
 -22   0   4      184.48      157.90     75.68 o 
 -20   0   4     1177.85     1237.27     91.48 o 
 -18   0   4     1051.57     1128.77    163.66 o 
 -16   0   4     1293.37     1136.86     80.44 o 
 -14   0   4     1396.90     1172.96     76.98 o 
 -12   0   4     9080.36     8288.18    296.46 o 
 -10   0   4       73.86      109.95     41.24 o 
  -8   0   4      107.55      128.73     39.31 o 
  -6   0   4    16515.41    16393.71    472.59 o 
  -4   0   4     9427.21     8340.34    249.69 o 
  -2   0   4    13266.55    13094.71    382.05 o 
   0   0   4     1746.01     1557.92     66.95 o 
   2   0   4     1768.99     1853.74    101.97 o 
   4   0   4    18060.63    17200.87    658.92 o 
   6   0   4      284.90      206.21     90.87 o 
   8   0   4    53726.89    57540.39   2752.87 o 
  10   0   4      146.21      109.05     93.14 o 
  12   0   4     1908.66     1545.91    106.86 o 
  14   0   4        8.85      -35.42     54.98 o 
  16   0   4      320.69      302.50    140.50 o 
  18   0   4      137.05      208.65    148.71 o 
  20   0   4        8.84      127.57    146.97 o 
  22   0   4        0.38      106.60    152.03 o 
 -27   1   4      183.30      122.78     75.69 o 
 -25   1   4       25.41      -35.76     63.03 o 
 -23   1   4        1.29      -43.74     55.10 o 
 -21   1   4      718.19     1010.75     70.59 o 
 -19   1   4     5111.73     4930.18    146.32 o 
 -17   1   4     1833.10     1724.01     70.82 o 
 -15   1   4    16974.47    17279.98    414.97 o 
 -13   1   4        5.41       -3.17     30.59 o 
 -11   1   4       14.04      -34.31     26.18 o 
  -9   1   4      119.30      119.60     27.75 o 
  -7   1   4     7912.77     7878.08    179.87 o 
  -5   1   4     7498.97     7402.51    174.67 o 
  -3   1   4     1326.00     1525.66     49.74 o 
  -1   1   4    20661.59    19666.73    426.02 o 
   1   1   4        0.71      -11.45     20.83 o 
   3   1   4     2787.52     2839.41    109.89 o 
   5   1   4     1459.98     1309.19     70.07 o 
   7   1   4     1582.22     1682.57     85.43 o 
   9   1   4     1749.91     1790.94     92.72 o 
  11   1   4      439.68      471.60     87.85 o 
  13   1   4      125.49       55.29     56.15 o 
  15   1   4      647.44      627.18     83.05 o 
  17   1   4     1005.49      998.50    155.97 o 
  19   1   4      773.17      915.87    211.71 o 
  21   1   4      333.23      304.18    205.25 o 
 -28   2   4        7.99      -31.31    110.01 o 
 -26   2   4       44.17     -138.06     92.04 o 
 -24   2   4      111.19      112.75     72.00 o 
 -22   2   4       89.46      -55.03     58.63 o 
 -20   2   4        2.98       -3.30     54.13 o 
 -18   2   4      131.07      119.03     52.42 o 
 -16   2   4     1551.26     1697.04     69.79 o 
 -14   2   4      519.01      846.70    133.30 o 
 -12   2   4     1564.85     1534.60     76.56 o 
 -10   2   4     3464.15     3465.15    123.79 o 
  -8   2   4     1547.77     1322.51     68.02 o 
  -6   2   4     1775.73     1739.39     77.02 o 
  -4   2   4      747.78      770.03     47.52 o 
  -2   2   4      502.10      565.40     42.48 o 
   0   2   4     1111.77      951.53     44.06 o 
   2   2   4      840.36      828.00     53.58 o 
   4   2   4    13037.33    12836.56    401.02 o 
   6   2   4     1642.52     1829.67     90.25 o 
   8   2   4     6131.56     5495.43    199.68 o 
  10   2   4      680.15      839.51     87.63 o 
  12   2   4     2961.69     3036.33    138.60 o 
  14   2   4      803.35      970.81    165.11 o 
  16   2   4       24.55      -79.98     61.35 o 
  18   2   4       32.10       19.85     69.30 o 
  20   2   4       11.04       25.86     97.49 o 
 -27   3   4        8.38      -65.12     87.25 o 
 -25   3   4      134.45      214.50    174.14 o 
 -23   3   4      149.37      106.28     94.25 o 
 -21   3   4     1043.89     1385.62    246.52 o 
 -19   3   4      375.45      562.17     96.39 o 
 -17   3   4       14.89       -6.66     50.09 o 
 -15   3   4      135.61      203.39     58.30 o 
 -13   3   4     1165.51     1326.70    114.68 o 
 -11   3   4     5267.87     6258.05    200.72 o 
  -9   3   4      120.63      102.40     49.71 o 
  -7   3   4      387.06      409.89     55.87 o 
  -5   3   4     2519.91     2009.60    510.43 o 
  -3   3   4     3672.21     3655.30    129.09 o 
  -1   3   4     1612.44     1843.03     69.70 o 
   1   3   4      748.50      687.03     71.25 o 
   3   3   4     8497.12     8976.48    295.74 o 
   5   3   4      377.50      466.33     75.98 o 
   7   3   4      406.38      356.72     69.23 o 
   9   3   4       28.80        4.48     44.49 o 
  11   3   4      840.09     1064.11    170.91 o 
  13   3   4        3.49       16.85     55.54 o 
  15   3   4      106.13      -15.72     53.59 o 
  17   3   4      384.40      405.80     94.23 o 
  19   3   4       19.99       22.72     72.08 o 
 -24   4   4        5.11        0.53     81.32 o 
 -22   4   4        0.10      -40.68    110.88 o 
 -20   4   4      256.98      208.91     74.84 o 
 -18   4   4      108.45       29.31     64.29 o 
 -16   4   4      327.32      290.28     70.99 o 
 -14   4   4        4.70       22.64     49.41 o 
 -12   4   4        7.10      -41.16     47.02 o 
 -10   4   4     1360.27     1661.94     90.26 o 
  -8   4   4        0.10       44.35     57.37 o 
  -6   4   4      273.51      276.45    112.82 o 
  -4   4   4      788.90      916.41    248.33 o 
  -2   4   4     3096.47     3446.42    237.87 o 
   0   4   4     2169.95     2107.19     81.13 o 
   2   4   4     1853.30     1954.47     99.90 o 
   4   4   4      665.63      797.27    161.80 o 
   6   4   4        8.06       -6.63     47.00 o 
   8   4   4       43.23      106.44     56.80 o 
  10   4   4       45.22       58.19     54.25 o 
  12   4   4      459.34      451.08     99.69 o 
  14   4   4      256.42      371.11     83.44 o 
  16   4   4      143.17      130.50     64.25 o 
  18   4   4       65.93       12.03     59.67 o 
 -23   5   4       24.65       -3.70     72.45 o 
 -21   5   4        0.38      -10.89     82.19 o 
 -19   5   4        4.53      -94.47     74.10 o 
 -17   5   4      102.73       33.86     66.70 o 
 -15   5   4      161.44      129.79    158.24 o 
 -13   5   4       33.70      -29.96     75.54 o 
 -11   5   4        0.08      -61.80     69.86 o 
  -9   5   4       22.83      -56.66     66.34 o 
  -7   5   4      199.30      239.49    119.27 o 
  -5   5   4      411.48      286.43    173.98 o 
  -3   5   4       68.26      205.34     59.41 o 
  -1   5   4     1731.07     1605.74    162.15 o 
   1   5   4      494.35      680.68    124.92 o 
   3   5   4        4.75      -38.89     46.78 o 
   5   5   4     1302.06     1140.49    209.34 o 
   7   5   4      154.85      103.39     60.64 o 
   9   5   4       13.80      -36.92     57.54 o 
  11   5   4        2.47      -37.05     59.89 o 
  13   5   4      205.48      191.50     77.04 o 
  15   5   4       32.75       11.88     54.55 o 
 -20   6   4       17.57       -0.44     79.10 o 
 -18   6   4      478.32      191.08    176.85 o 
 -16   6   4      512.10      281.66    160.60 o 
 -14   6   4       13.40       -1.69     91.36 o 
 -12   6   4       51.57       64.55     93.14 o 
 -10   6   4       13.64      -53.47     74.74 o 
  -8   6   4       12.74        9.73     78.77 o 
  -6   6   4      475.13      258.22    336.31 o 
  -4   6   4       40.88       50.56     81.22 o 
  -2   6   4      442.03      643.77    130.11 o 
   0   6   4      426.09      490.82     91.18 o 
   2   6   4       17.30      -47.40     60.09 o 
   4   6   4       26.84       56.70     64.62 o 
   6   6   4       89.63       94.12     66.60 o 
   8   6   4      443.29      407.95    116.22 o 
  10   6   4       70.50       64.97     68.37 o 
  12   6   4       96.03       42.30     76.36 o 
 -15   7   4       99.67       60.64    109.96 o 
 -13   7   4       22.25      -17.69    104.37 o 
 -11   7   4       84.26      114.30    105.64 o 
  -9   7   4        0.01      -71.55     92.36 o 
  -7   7   4       44.82     -108.24     94.61 o 
  -5   7   4        4.56      -65.85     92.24 o 
  -3   7   4        7.99       -2.45     96.11 o 
  -1   7   4      161.57      338.12    132.81 o 
   1   7   4       63.64       -2.79     83.55 o 
   3   7   4        5.73      -39.07     85.45 o 
   5   7   4       25.25       41.20     68.86 o 
   7   7   4       46.05      -30.93     72.25 o 
 -29   1   5       42.30      115.16     91.51 o 
 -27   1   5       11.05      -12.90     71.56 o 
 -25   1   5       12.22        4.25     63.03 o 
 -23   1   5       23.18       -8.47     59.83 o 
 -21   1   5      478.37      497.68     73.62 o 
 -19   1   5      508.54      691.88     65.78 o 
 -17   1   5      212.89      297.58     49.14 o 
 -15   1   5      117.65      208.55     42.14 o 
 -13   1   5     2844.85     2707.39     87.77 o 
 -11   1   5        2.09      -27.91     25.74 o 
  -9   1   5      295.83      262.81     27.51 o 
  -7   1   5     6782.69     7137.89    172.57 o 
  -5   1   5       11.07       -6.21     17.63 o 
  -3   1   5     5652.72     5935.11    133.95 o 
  -1   1   5      555.40      722.16     43.46 o 
   1   1   5      131.31      108.85     29.78 o 
   3   1   5       83.75       39.93     37.95 o 
   5   1   5       22.17       47.05     40.92 o 
   7   1   5      104.77      124.05     52.53 o 
   9   1   5       26.78       42.06     46.21 o 
  11   1   5       61.50       -9.26     71.61 o 
  13   1   5      443.37      518.25    112.62 o 
  15   1   5      368.18      453.50    109.63 o 
  17   1   5      101.79      110.55     87.31 o 
  19   1   5        5.19       59.68     89.72 o 
 -28   2   5        2.72        8.28    103.15 o 
 -26   2   5     1014.62     1238.12    118.47 o 
 -24   2   5       13.81      -68.47     63.62 o 
 -22   2   5     1225.61     1382.42    104.61 o 
 -20   2   5      610.68      825.84     86.10 o 
 -18   2   5       22.69      -53.79     47.12 o 
 -16   2   5      354.88      494.78     67.15 o 
 -14   2   5      897.81     1312.25     92.35 o 
 -12   2   5      101.67      120.82     48.12 o 
 -10   2   5      567.47      654.70     64.40 o 
  -8   2   5     3899.59     4220.19    143.23 o 
  -6   2   5     1360.73     1602.79     60.91 o 
  -4   2   5        5.54       19.95     23.95 o 
  -2   2   5     7983.34     7738.60    207.86 o 
   0   2   5     5932.77     5757.23    160.63 o 
   2   2   5    13845.94    13917.64    432.38 o 
   4   2   5      383.14      400.42     58.86 o 
   6   2   5       11.75       18.30     43.52 o 
   8   2   5        2.99        4.46     37.72 o 
  10   2   5     3873.43     3534.36    152.58 o 
  12   2   5        1.88      -68.01     48.57 o 
  14   2   5       17.44        8.47     80.72 o 
  16   2   5      224.65      186.19     93.44 o 
  18   2   5      381.82      511.30    254.18 o 
  20   2   5       11.22       64.85     84.24 o 
 -27   3   5       23.32      -37.37     92.43 o 
 -25   3   5      382.44      176.83    141.29 o 
 -23   3   5      898.40      823.46    141.56 o 
 -21   3   5      184.17      134.51     72.22 o 
 -19   3   5        2.19        8.29     60.13 o 
 -17   3   5      384.22      458.95     73.71 o 
 -15   3   5      231.41      300.10     93.92 o 
 -13   3   5     2288.48     2280.39    104.49 o 
 -11   3   5     2478.95     2058.75     97.63 o 
  -9   3   5      308.66      342.38     92.21 o 
  -7   3   5     2284.20     2283.18     99.77 o 
  -5   3   5     2872.60     2848.69    107.34 o 
  -3   3   5      451.61      425.89     46.59 o 
  -1   3   5      226.23      278.03     40.50 o 
   1   3   5     3061.15     2814.66    119.63 o 
   3   3   5      436.64      601.32     71.94 o 
   5   3   5        4.85       -7.71     40.56 o 
   7   3   5       76.27       63.67     47.75 o 
   9   3   5       23.94        0.32     49.74 o 
  11   3   5      549.16      736.14     93.60 o 
  13   3   5      299.21      384.57     84.50 o 
  15   3   5       28.65       32.28     56.01 o 
  17   3   5      347.81      313.93     86.45 o 
  19   3   5       93.89      109.74     75.59 o 
 -24   4   5      112.04      -16.37     73.60 o 
 -22   4   5     1493.75     1293.09    297.90 o 
 -20   4   5       65.42      100.49     73.12 o 
 -18   4   5        5.86      -14.51     60.29 o 
 -16   4   5      538.68      596.42     83.17 o 
 -14   4   5       28.29       -3.41     52.79 o 
 -12   4   5       53.68       69.56     51.71 o 
 -10   4   5       59.49       34.63     45.99 o 
  -8   4   5      490.04      549.69    430.33 o 
  -6   4   5      185.58      191.32     45.20 o 
  -4   4   5     1127.48     1048.04     83.26 o 
  -2   4   5     4894.17     5646.81    169.56 o 
   0   4   5     1382.73     1363.73     65.67 o 
   2   4   5     4867.75     4882.97    188.77 o 
   4   4   5       11.67      -13.40     46.26 o 
   6   4   5        6.45      -29.35     48.66 o 
   8   4   5      409.52      452.15    123.39 o 
  10   4   5      250.42      288.60    127.17 o 
  12   4   5      736.22      786.27    146.50 o 
  14   4   5      173.39      156.78     77.48 o 
  16   4   5      299.73      285.98     90.63 o 
 -23   5   5       64.53       24.93     68.80 o 
 -21   5   5       40.33       31.50     81.38 o 
 -19   5   5      102.26       65.12     71.68 o 
 -17   5   5       11.79        4.99     67.33 o 
 -15   5   5      299.85      312.38     74.93 o 
 -13   5   5      726.47      873.15    236.00 o 
 -11   5   5      530.09      611.87    260.38 o 
  -9   5   5      133.46      170.10     77.41 o 
  -7   5   5       43.35       19.63     64.85 o 
  -5   5   5     1370.24     1232.70    127.04 o 
  -3   5   5      128.73      163.17     48.69 o 
  -1   5   5      143.45      172.90     67.74 o 
   1   5   5      498.18      714.94     94.54 o 
   3   5   5      114.01      152.41     67.18 o 
   5   5   5     1334.14     1416.43     94.62 o 
   7   5   5      338.54      357.27    103.74 o 
   9   5   5      167.44      132.65     74.80 o 
  11   5   5      342.54      507.96    119.29 o 
  13   5   5      215.67      414.40    168.53 o 
  15   5   5       13.87      -16.41     57.40 o 
 -20   6   5      107.13       53.98     85.86 o 
 -18   6   5      494.42      238.51    108.03 o 
 -16   6   5      303.89      354.35    268.24 o 
 -14   6   5        0.44       -7.97     82.43 o 
 -12   6   5       63.82      -43.86    118.31 o 
 -10   6   5        3.77      -58.31     78.81 o 
  -8   6   5      911.56     1013.11    529.67 o 
  -6   6   5      353.08      487.22    313.59 o 
  -4   6   5     2023.06     4383.53   7389.73 o 
  -2   6   5      655.37     1209.33    566.20 o 
   0   6   5       61.57       -4.05     75.02 o 
   2   6   5      110.24      300.32    109.46 o 
   4   6   5      311.81      451.44     91.26 o 
   6   6   5      362.33      304.31     86.30 o 
   8   6   5      108.71       15.32     65.65 o 
  10   6   5        9.80       25.59     69.23 o 
 -15   7   5       19.86      -98.26     90.30 o 
 -13   7   5       14.47      -47.91     98.73 o 
 -11   7   5       45.50      202.94    108.49 o 
  -9   7   5       17.18      -78.32    160.16 o 
  -7   7   5      106.68       43.52     98.65 o 
  -5   7   5      176.13       66.23    106.07 o 
  -3   7   5      129.30      604.10   1132.48 o 
  -1   7   5      620.18     1402.79    572.49 o 
   1   7   5      142.91      297.11    115.48 o 
   3   7   5      155.94      223.64     91.85 o 
   5   7   5       14.54      -20.08     83.44 o 
 -28   0   6      317.60      290.44    135.78 o 
 -26   0   6      326.11      450.16    138.75 o 
 -24   0   6      298.57      315.95    119.71 o 
 -22   0   6      408.23      476.52    129.84 o 
 -20   0   6     1786.79     1745.13    111.67 o 
 -18   0   6      903.56     1144.44    137.36 o 
 -16   0   6      125.24      121.07     58.83 o 
 -14   0   6     1520.15     1405.31     87.75 o 
 -12   0   6    12712.66    11542.19    556.93 o 
 -10   0   6       19.28      -19.23     30.24 o 
  -8   0   6    16601.73    17049.73    500.61 o 
  -6   0   6    15007.30    17632.48    515.80 o 
  -4   0   6      172.55      303.12     46.98 o 
  -2   0   6     1132.20     1199.53     85.83 o 
   0   0   6      904.03      785.02     94.99 o 
   2   0   6     3158.04     2615.96    140.30 o 
   4   0   6     7014.76     6935.84    302.40 o 
   6   0   6     1975.78     1656.65    149.76 o 
   8   0   6      740.62      698.83    152.73 o 
  10   0   6     2057.88     1789.98    169.51 o 
  12   0   6     2301.46     2449.32    210.23 o 
  14   0   6       12.64       22.19    115.51 o 
  16   0   6      262.91      147.32    121.28 o 
  18   0   6      764.85      556.76    163.04 o 
 -29   1   6        2.03      130.27     86.65 o 
 -27   1   6      450.28      428.61    101.27 o 
 -25   1   6      105.59      -17.79     65.51 o 
 -23   1   6     1228.77     1401.57    169.76 o 
 -21   1   6        0.39      -39.65     60.96 o 
 -19   1   6      687.10      800.67     80.40 o 
 -17   1   6      343.92      303.37     49.39 o 
 -15   1   6       99.20      112.69     36.98 o 
 -13   1   6      583.06      723.57     62.58 o 
 -11   1   6      573.59      639.22     53.69 o 
  -9   1   6     7343.64     7072.86    174.21 o 
  -7   1   6       81.35       73.50     28.12 o 
  -5   1   6    19135.44    19213.53    395.89 o 
  -3   1   6     8372.93     8179.08    180.66 o 
  -1   1   6        9.70       -4.54     25.20 o 
   1   1   6     7850.52     7494.24    205.54 o 
   3   1   6     1477.14     1390.03     79.22 o 
   5   1   6       65.11       32.70     44.46 o 
   7   1   6     1019.30     1033.68     98.57 o 
   9   1   6      248.93      198.02     65.07 o 
  11   1   6      340.63      377.74    101.93 o 
  13   1   6      158.26      127.34     94.07 o 
  15   1   6     1753.25     1440.21    119.53 o 
  17   1   6      216.28      128.43     90.84 o 
  19   1   6      431.84      333.55    156.23 o 
 -28   2   6      783.02      796.84    168.27 o 
 -26   2   6      146.45      134.05     74.48 o 
 -24   2   6      135.62      171.54     87.51 o 
 -22   2   6      334.52      350.16     77.60 o 
 -20   2   6       12.78        2.13     54.93 o 
 -18   2   6      768.33      792.83     84.58 o 
 -16   2   6      581.79      640.39     91.63 o 
 -14   2   6     1300.26     1462.15    120.73 o 
 -12   2   6     3146.91     3040.70    221.84 o 
 -10   2   6     3247.69     3596.21    132.62 o 
  -8   2   6     1292.05     1047.61     70.16 o 
  -6   2   6      114.92       69.67     28.49 o 
  -4   2   6     1352.36     1685.27     60.94 o 
  -2   2   6     1974.09     2006.74     74.32 o 
   0   2   6     2946.77     2693.64     91.02 o 
   2   2   6      193.89      129.78     46.19 o 
   4   2   6      437.57      414.04     83.19 o 
   6   2   6     3222.06     2882.66    129.13 o 
   8   2   6      261.44      282.12     72.19 o 
  10   2   6      850.03     1083.15    216.21 o 
  12   2   6     1500.26     1283.38     93.22 o 
  14   2   6       82.10       74.44     85.73 o 
  16   2   6       25.01       77.38     80.04 o 
  18   2   6       88.50       47.99     92.95 o 
 -27   3   6       87.66       85.21     88.84 o 
 -25   3   6      195.84      131.39     79.51 o 
 -23   3   6      123.14       29.24     73.53 o 
 -21   3   6      311.56      251.46     79.60 o 
 -19   3   6      275.72      215.61     71.92 o 
 -17   3   6      426.81      668.91     95.30 o 
 -15   3   6       28.51       70.38     54.67 o 
 -13   3   6      746.89      812.45    107.06 o 
 -11   3   6     3753.15     3345.55    311.95 o 
  -9   3   6      477.01      600.97     69.60 o 
  -7   3   6      707.10      899.62     53.68 o 
  -5   3   6      202.65      286.96     43.56 o 
  -3   3   6     2788.85     2952.16    101.12 o 
  -1   3   6     2173.07     2299.90     85.03 o 
   1   3   6      857.63      983.93    126.84 o 
   3   3   6      727.29      810.61    103.33 o 
   5   3   6      435.47      609.72     88.48 o 
   7   3   6       51.25      -19.38     46.41 o 
   9   3   6      595.82      597.41    125.69 o 
  11   3   6       83.25       24.95     85.68 o 
  13   3   6     1344.43     1245.19    228.99 o 
  15   3   6       11.79       31.14     64.52 o 
  17   3   6       25.36       15.52     81.88 o 
 -24   4   6      323.05      196.71    101.79 o 
 -22   4   6       68.93      -58.92     72.66 o 
 -20   4   6      149.88       36.50     73.73 o 
 -18   4   6      112.93       81.18     73.81 o 
 -16   4   6      248.74      248.40     74.32 o 
 -14   4   6      646.47      877.85    132.57 o 
 -12   4   6      110.66      130.15     58.86 o 
 -10   4   6       97.90       32.75     53.93 o 
  -8   4   6      204.71      348.97    182.88 o 
  -6   4   6      111.23       63.65     51.96 o 
  -4   4   6      132.09      178.17     44.77 o 
  -2   4   6     2545.13     2931.52    105.19 o 
   0   4   6        2.99       18.63     50.45 o 
   2   4   6     1189.91     1145.03     80.28 o 
   4   4   6      319.63      412.10     76.05 o 
   6   4   6     1182.81     1263.15    271.61 o 
   8   4   6       79.01        0.62     59.67 o 
  10   4   6        0.01       16.39     61.21 o 
  12   4   6       28.34       61.32     68.31 o 
  14   4   6      357.65      437.32    135.53 o 
 -23   5   6       58.29      -44.44     70.39 o 
 -21   5   6       97.45       27.41     73.85 o 
 -19   5   6        0.16      -62.75     74.06 o 
 -17   5   6       85.87       12.10     73.13 o 
 -15   5   6      294.17      311.93     79.36 o 
 -13   5   6       28.06      -49.22    113.76 o 
 -11   5   6       94.49       35.54     71.38 o 
  -9   5   6      352.27      263.72    284.76 o 
  -7   5   6       68.58       91.92     88.42 o 
  -5   5   6       16.81      -12.18     53.99 o 
  -3   5   6       37.85      -57.33    127.83 o 
  -1   5   6       45.11      -40.82     58.45 o 
   1   5   6      346.51      350.76     79.43 o 
   3   5   6      961.05     1050.41    183.74 o 
   5   5   6       32.38       42.96     65.83 o 
   7   5   6       87.56       95.70     67.90 o 
   9   5   6      221.11      176.82     97.34 o 
  11   5   6        0.33      -15.68     66.36 o 
  13   5   6        6.20       -1.74     71.68 o 
 -18   6   6        1.41       -1.71    101.94 o 
 -16   6   6      167.40       52.94    139.63 o 
 -14   6   6      219.64      188.64    163.74 o 
 -12   6   6        3.41      -26.08     79.97 o 
 -10   6   6       91.95       72.05     88.97 o 
  -8   6   6       21.76      -38.24    123.29 o 
  -6   6   6     1092.49      967.08    213.55 o 
  -4   6   6      100.78      195.58    123.69 o 
  -2   6   6       24.61       40.33     76.02 o 
   0   6   6       12.08      -28.47     82.18 o 
   2   6   6      119.96      127.34     83.15 o 
   4   6   6       76.49       56.08     73.33 o 
   6   6   6        3.32        2.81     68.34 o 
   8   6   6      190.86      171.13    108.38 o 
 -13   7   6       13.41       -3.95     94.59 o 
 -11   7   6      168.74       38.48    170.82 o 
  -9   7   6        9.80      -54.43     98.31 o 
  -7   7   6        0.16       34.08    112.54 o 
  -5   7   6       81.33      135.08    108.52 o 
  -3   7   6      192.37      620.37    715.17 o 
  -1   7   6       66.30       22.98    104.53 o 
   1   7   6       78.59      144.06    109.30 o 
   3   7   6        5.08       69.87     96.98 o 
 -27   1   7       11.83      -43.88     76.90 o 
 -25   1   7       18.45        7.69     74.00 o 
 -23   1   7       54.16       -0.19     62.79 o 
 -21   1   7      901.71     1185.34    141.65 o 
 -19   1   7      579.64      601.14     78.31 o 
 -17   1   7     1183.20     1375.28    101.31 o 
 -15   1   7     2621.05     2269.46    102.57 o 
 -13   1   7       19.82       26.19     25.37 o 
 -11   1   7      505.46      578.19     83.78 o 
  -9   1   7     2231.63     2482.90     72.67 o 
  -7   1   7      949.67      958.66     43.70 o 
  -5   1   7     4393.74     4765.10    117.30 o 
  -3   1   7       52.19       49.13     25.19 o 
  -1   1   7     3267.19     3085.27     92.48 o 
   1   1   7      131.28      121.66     37.32 o 
   3   1   7       90.76      122.78     51.26 o 
   5   1   7       19.07       -4.59     46.48 o 
   7   1   7        1.21      -11.36     48.53 o 
   9   1   7     1590.92     1895.72    588.13 o 
  11   1   7        2.08     -118.53     79.02 o 
  13   1   7       16.42        9.85     77.74 o 
  15   1   7      226.18      173.85     89.07 o 
  17   1   7      323.66      241.18     84.56 o 
 -28   2   7       97.03       58.58     74.53 o 
 -26   2   7      294.10      247.13     80.79 o 
 -24   2   7       64.23       18.09     67.09 o 
 -22   2   7      114.41       88.24     67.00 o 
 -20   2   7       23.31      -17.66     58.96 o 
 -18   2   7      105.34       55.41     59.28 o 
 -16   2   7       86.72       86.83     56.72 o 
 -14   2   7       31.58       49.89     51.86 o 
 -12   2   7       21.91       26.46     47.78 o 
 -10   2   7     4426.10     4981.04    146.13 o 
  -8   2   7      315.20      344.26     40.80 o 
  -6   2   7     2567.09     2465.77     79.86 o 
  -4   2   7       29.20      -12.96     26.28 o 
  -2   2   7      608.68      819.51    104.93 o 
   0   2   7       13.34       30.53     32.24 o 
   2   2   7      578.87      645.26     77.86 o 
   4   2   7      100.69       86.28     49.64 o 
   6   2   7      157.82      161.26     62.37 o 
   8   2   7      158.60       72.56     61.88 o 
  10   2   7     1299.85     1241.47    102.71 o 
  12   2   7      666.51      665.19    179.77 o 
  14   2   7      123.55      103.61     91.51 o 
  16   2   7        0.03      -20.41    143.21 o 
 -27   3   7        0.12       11.38     73.73 o 
 -25   3   7      769.52      499.46    187.82 o 
 -23   3   7       21.04      -86.72     70.77 o 
 -21   3   7      229.99      227.24     81.46 o 
 -19   3   7      206.73      114.74     72.82 o 
 -17   3   7      528.56      721.08     91.46 o 
 -15   3   7      151.85      165.73     65.96 o 
 -13   3   7      280.96      235.47     64.88 o 
 -11   3   7     1421.89     1403.87    104.35 o 
  -9   3   7      973.24     1196.48     86.58 o 
  -7   3   7        3.46       -8.11     29.06 o 
  -5   3   7      246.96      300.90     46.66 o 
  -3   3   7     4027.07     3991.07    128.03 o 
  -1   3   7       21.26        2.10     31.62 o 
   1   3   7        0.10       -7.86     43.69 o 
   3   3   7      975.77     1125.98    140.51 o 
   5   3   7     1029.17     1172.82    208.31 o 
   7   3   7      118.56       59.55     90.48 o 
   9   3   7      486.85      608.57    103.20 o 
  11   3   7       14.22      -44.23     63.10 o 
  13   3   7        1.71       14.16     66.51 o 
  15   3   7      204.92      228.13     86.41 o 
 -24   4   7       54.31      -24.72     72.52 o 
 -22   4   7        8.44      -34.37     73.90 o 
 -20   4   7      393.57      472.04    150.89 o 
 -18   4   7       74.27       11.05     74.47 o 
 -16   4   7        5.90      -47.98     62.71 o 
 -14   4   7     1216.77     1481.41    343.69 o 
 -12   4   7        3.12      -44.25     54.80 o 
 -10   4   7     1678.82     1901.65    158.85 o 
  -8   4   7       56.10       66.52     62.73 o 
  -6   4   7     2647.67     2996.58    359.24 o 
  -4   4   7       23.49       -8.23     41.11 o 
  -2   4   7       18.64      -22.49     49.32 o 
   0   4   7      367.99      501.03     79.20 o 
   2   4   7      266.73      249.84     71.25 o 
   4   4   7        4.54      -45.56     50.79 o 
   6   4   7      172.98      149.87     69.98 o 
   8   4   7      610.08      712.90    197.15 o 
  10   4   7       33.12      -49.81     59.66 o 
  12   4   7       55.69       33.07     71.02 o 
 -21   5   7      373.77      258.89    114.85 o 
 -19   5   7      108.07      115.04     83.76 o 
 -17   5   7      867.32     1050.18    298.23 o 
 -15   5   7      129.24       10.29     72.96 o 
 -13   5   7        0.42      -46.21    124.34 o 
 -11   5   7       42.39       -3.33     78.63 o 
  -9   5   7     3380.50     3657.79    196.67 o 
  -7   5   7      279.27      493.38    194.59 o 
  -5   5   7      290.14      659.02    262.74 o 
  -3   5   7       78.51       77.79     80.88 o 
  -1   5   7      529.51      798.99    137.38 o 
   1   5   7       56.09       13.19     66.98 o 
   3   5   7      415.08      567.77     97.14 o 
   5   5   7      358.33      394.86     86.17 o 
   7   5   7      194.14      162.73     77.57 o 
   9   5   7       21.52      -91.88     61.25 o 
  11   5   7       87.31       71.72     78.05 o 
 -18   6   7       95.44       71.49    103.73 o 
 -16   6   7       14.20       54.86    101.24 o 
 -14   6   7      134.75       25.84    144.26 o 
 -12   6   7       15.36       49.65     97.23 o 
 -10   6   7      454.43      805.96    153.26 o 
  -8   6   7        2.02       -3.84     87.20 o 
  -6   6   7      126.68      193.45    125.82 o 
  -4   6   7       46.19       56.21    109.74 o 
  -2   6   7       35.44      -32.22     81.73 o 
   0   6   7      283.30      260.94    107.11 o 
   2   6   7      106.98      245.22     96.83 o 
   4   6   7       65.26       35.58     88.86 o 
   6   6   7      168.22      111.75     82.81 o 
 -11   7   7        3.23      -20.48     91.99 o 
  -9   7   7       38.31       12.23     96.29 o 
  -7   7   7      538.96      600.10    176.85 o 
  -5   7   7      471.81      776.60    210.05 o 
  -3   7   7       89.07      480.03    428.49 o 
  -1   7   7       17.84     -138.40    229.19 o 
 -28   0   8       30.13       11.88    104.68 o 
 -26   0   8       78.77      131.24    107.12 o 
 -24   0   8        0.15      -87.03     93.49 o 
 -22   0   8      119.00       -0.35     94.19 o 
 -20   0   8     4311.19     3819.03    254.26 o 
 -18   0   8        4.98       -4.39     61.00 o 
 -16   0   8       90.66      108.85     85.28 o 
 -14   0   8     1030.90     1021.50    160.41 o 
 -12   0   8     2783.29     2984.62    121.62 o 
 -10   0   8      855.37      846.46    104.05 o 
  -8   0   8     6929.30     6987.71    231.15 o 
  -6   0   8       43.70      -10.44     36.16 o 
  -4   0   8      578.37      686.03     69.21 o 
  -2   0   8     2157.29     2218.82    103.12 o 
   0   0   8       36.30       15.30     41.20 o 
   2   0   8     2697.26     2199.89    139.51 o 
   4   0   8    19296.44    17689.82    710.41 o 
   6   0   8     7203.80     6185.87    384.98 o 
   8   0   8     1640.91     1487.49    166.71 o 
  10   0   8     2062.38     1634.11    177.72 o 
  12   0   8       10.36      -12.41    101.18 o 
  14   0   8      384.11      340.42    136.31 o 
 -27   1   8       63.55       37.05     78.49 o 
 -25   1   8       17.39      -26.60     71.16 o 
 -23   1   8      761.86      697.99     93.37 o 
 -21   1   8     1166.43     1186.22    108.08 o 
 -19   1   8     2939.72     2632.44    152.08 o 
 -17   1   8      705.00      867.62     86.97 o 
 -15   1   8     1336.69     1418.58    167.45 o 
 -13   1   8     2036.33     1762.67     66.82 o 
 -11   1   8      565.85      772.16     70.57 o 
  -9   1   8      382.59      451.18     40.65 o 
  -7   1   8       11.70        6.52     25.99 o 
  -5   1   8      455.47      493.11     44.30 o 
  -3   1   8       12.34       34.24     27.31 o 
  -1   1   8     1220.36     1210.30     64.66 o 
   1   1   8     1754.21     1409.48     70.77 o 
   3   1   8        0.15      -18.96     50.45 o 
   5   1   8        6.17      -68.19     51.16 o 
   7   1   8       42.97        6.32     61.37 o 
   9   1   8        0.17      -35.58     65.09 o 
  11   1   8      150.23       62.25     84.35 o 
  13   1   8      103.79       35.53     80.79 o 
  15   1   8      186.70       45.20     82.16 o 
 -26   2   8       13.11      -23.78     70.30 o 
 -24   2   8      259.60      214.14     80.09 o 
 -22   2   8       41.29       63.66     70.48 o 
 -20   2   8      350.62      342.48     83.19 o 
 -18   2   8      116.94      156.21     68.86 o 
 -16   2   8     4845.54     5200.80    229.26 o 
 -14   2   8      156.72      129.93     70.08 o 
 -12   2   8     1052.93     1195.48    193.51 o 
 -10   2   8     1395.17     1476.50    102.53 o 
  -8   2   8      107.78      115.28     36.55 o 
  -6   2   8       28.77       14.59     31.45 o 
  -4   2   8     3103.00     2975.69     93.98 o 
  -2   2   8      992.31     1092.92    157.95 o 
   0   2   8     1435.39     1363.29     68.47 o 
   2   2   8     5440.01     5150.86    200.17 o 
   4   2   8     1105.38     1136.74    162.20 o 
   6   2   8      196.56      212.17     70.31 o 
   8   2   8     6853.55     6061.96    239.77 o 
  10   2   8       11.71      -22.64     55.78 o 
  12   2   8      112.87       39.35     61.14 o 
  14   2   8      241.04      226.68     96.52 o 
 -25   3   8      587.46      585.89    214.87 o 
 -23   3   8       65.61        5.73     87.54 o 
 -21   3   8      100.92       -2.46     74.23 o 
 -19   3   8      472.46      521.55     97.73 o 
 -17   3   8      455.35      484.81     88.95 o 
 -15   3   8     6126.66     6441.21    446.49 o 
 -13   3   8      698.83      984.75     99.71 o 
 -11   3   8      495.42      588.82     76.23 o 
  -9   3   8      259.34      371.51     74.28 o 
  -7   3   8       90.36       89.12     45.73 o 
  -5   3   8      212.63      184.99     59.20 o 
  -3   3   8      500.06      684.84     63.43 o 
  -1   3   8      211.74      229.48     62.91 o 
   1   3   8       38.01       61.69     56.19 o 
   3   3   8       17.95      -43.34     47.12 o 
   5   3   8      920.78     1163.39    117.10 o 
   7   3   8      634.69      641.23     93.66 o 
   9   3   8       12.72      -49.36     53.36 o 
  11   3   8      342.62      294.90     82.86 o 
  13   3   8        4.63      -69.73     62.96 o 
 -24   4   8        9.35       -1.97     69.85 o 
 -22   4   8        8.00       -2.33     75.53 o 
 -20   4   8      185.66       89.54     86.32 o 
 -18   4   8       13.06        7.32     74.65 o 
 -16   4   8        2.77      -76.79     67.44 o 
 -14   4   8     1878.91     2495.60    147.99 o 
 -12   4   8      379.73      559.60     99.05 o 
 -10   4   8        0.28      -66.00    107.81 o 
  -8   4   8     1181.73     1431.91    324.78 o 
  -6   4   8       35.92       58.82     57.50 o 
  -4   4   8       12.31       -4.22     73.79 o 
  -2   4   8     1694.22     1688.43    102.55 o 
   0   4   8       23.07       47.99     95.17 o 
   2   4   8        0.22      -30.67     57.58 o 
   4   4   8      667.53      704.79    100.51 o 
   6   4   8        1.43      -58.87     95.88 o 
   8   4   8      239.69      346.99     86.63 o 
  10   4   8      387.41      424.13     93.92 o 
 -21   5   8       20.98       -2.53    102.99 o 
 -19   5   8      131.59      215.39     98.96 o 
 -17   5   8        4.70      -93.18     77.36 o 
 -15   5   8       19.33      -51.66     74.40 o 
 -13   5   8      316.63      520.64    120.19 o 
 -11   5   8     1466.94     1780.00    138.23 o 
  -9   5   8      253.53      288.14     84.05 o 
  -7   5   8      393.26      895.06    522.07 o 
  -5   5   8       26.65      -21.20     83.85 o 
  -3   5   8       81.05       48.52     78.10 o 
  -1   5   8      145.56       45.75     85.10 o 
   1   5   8      687.37      863.91    137.46 o 
   3   5   8        2.85       17.33     62.89 o 
   5   5   8       47.55        6.92     68.16 o 
   7   5   8      100.32       82.94     76.28 o 
 -16   6   8       47.02      -74.51     96.99 o 
 -14   6   8        0.18      -88.41     89.49 o 
 -12   6   8       94.47      227.58     92.61 o 
 -10   6   8     1312.14     1527.33    228.05 o 
  -8   6   8      279.64      319.10    147.32 o 
  -6   6   8      399.07      761.15    699.10 o 
  -4   6   8       62.36        5.20     97.21 o 
  -2   6   8       10.90      -82.78     78.54 o 
   0   6   8       81.55      -66.49     77.27 o 
   2   6   8        0.31       50.94     80.17 o 
   4   6   8        5.40      -23.57     95.24 o 
 -27   1   9       72.23       53.69     75.06 o 
 -25   1   9       90.60      132.34     79.76 o 
 -23   1   9     2938.09     2728.84    301.97 o 
 -21   1   9     2142.34     1874.78    108.32 o 
 -19   1   9     3138.26     2818.51    128.81 o 
 -17   1   9       80.42       68.82     53.52 o 
 -15   1   9       47.41       20.27     40.46 o 
 -13   1   9      261.38      324.56     56.37 o 
 -11   1   9      100.52       87.56     31.78 o 
  -9   1   9       24.09       -4.80     28.32 o 
  -7   1   9       56.78       68.44     31.86 o 
  -5   1   9        9.63       32.88     30.33 o 
  -3   1   9      652.02      808.59     61.21 o 
  -1   1   9      481.91      454.27     66.51 o 
   1   1   9      266.66      465.01     83.57 o 
   3   1   9     1211.74     1562.50    222.62 o 
   5   1   9      326.64      342.41     86.72 o 
   7   1   9       25.78      -30.61     57.38 o 
   9   1   9      282.88      284.18    102.78 o 
  11   1   9        6.14       60.71     86.16 o 
  13   1   9      120.01       37.03     77.53 o 
 -26   2   9      589.54      371.75    188.12 o 
 -24   2   9      496.65      479.51    128.02 o 
 -22   2   9       78.58       32.48     74.64 o 
 -20   2   9       24.49       28.31     69.11 o 
 -18   2   9     2622.99     2725.77    134.83 o 
 -16   2   9      157.46      171.69     62.14 o 
 -14   2   9       85.69       22.18     47.29 o 
 -12   2   9      287.51      282.13     56.19 o 
 -10   2   9      121.28      114.89     46.92 o 
  -8   2   9     1689.70     1510.09     66.56 o 
  -6   2   9      267.00      241.66     45.01 o 
  -4   2   9      712.22      779.53     62.64 o 
  -2   2   9      479.06      532.34     62.16 o 
   0   2   9     5051.94     4317.72    177.85 o 
   2   2   9      109.38      127.86     66.01 o 
   4   2   9      212.22      210.07     73.46 o 
   6   2   9     2573.12     2608.64    138.18 o 
   8   2   9     1647.46     1507.15    106.13 o 
  10   2   9      455.03      373.38     86.97 o 
  12   2   9      340.45      167.32    102.62 o 
 -25   3   9      477.80      340.72    119.65 o 
 -23   3   9       54.18       44.91     80.90 o 
 -21   3   9       26.50      -77.52     76.61 o 
 -19   3   9      122.72       -2.17     81.19 o 
 -17   3   9     1570.68     1716.88    316.45 o 
 -15   3   9     1484.64     1585.15    274.89 o 
 -13   3   9      523.63      563.31     82.82 o 
 -11   3   9        3.83      -38.11     45.95 o 
  -9   3   9       34.85        0.15     46.92 o 
  -7   3   9       21.11       21.65     45.77 o 
  -5   3   9      780.69      877.27     95.10 o 
  -3   3   9     1621.56     1597.25     96.21 o 
  -1   3   9      521.79      624.13     88.13 o 
   1   3   9     1470.29     1380.45     94.05 o 
   3   3   9      190.55      132.96     66.38 o 
   5   3   9        3.26      -27.12     54.66 o 
   7   3   9        3.64        8.26     62.49 o 
   9   3   9      451.70      381.94     86.44 o 
 -22   4   9      128.20      -78.99     82.72 o 
 -20   4   9      113.50       82.10     91.97 o 
 -18   4   9       95.97       -0.19     85.47 o 
 -16   4   9      214.04      136.12     83.35 o 
 -14   4   9     4029.94     4408.95    186.33 o 
 -12   4   9     1227.06     1519.55    114.79 o 
 -10   4   9        3.06      -57.81     58.09 o 
  -8   4   9      826.39     1132.21    311.47 o 
  -6   4   9      105.94       -6.84     83.14 o 
  -4   4   9     4456.98     4503.07    251.67 o 
  -2   4   9        0.17      -66.56     69.01 o 
   0   4   9       14.72      -33.51     59.44 o 
   2   4   9       62.48      -32.48     58.85 o 
   4   4   9       85.19       32.94     59.76 o 
   6   4   9      269.00      265.45     83.35 o 
   8   4   9       77.17       94.17     69.40 o 
 -19   5   9        0.10      -84.04     89.16 o 
 -17   5   9        7.62      -48.61     82.21 o 
 -15   5   9      160.98      265.87     86.37 o 
 -13   5   9      954.77     1500.78    216.95 o 
 -11   5   9      216.32      382.49    158.24 o 
  -9   5   9       35.99      -75.45    118.57 o 
  -7   5   9       44.08       55.65     90.72 o 
  -5   5   9        4.16      -55.90     76.74 o 
  -3   5   9     1115.69     1574.70    182.08 o 
  -1   5   9        4.30       39.19     78.01 o 
   1   5   9      260.34      298.36    113.79 o 
   3   5   9      103.94       59.58     87.03 o 
   5   5   9        0.01      -24.21     64.61 o 
 -14   6   9      190.72      232.08    110.36 o 
 -12   6   9      838.01      970.92    222.28 o 
 -10   6   9      927.59     1073.85    231.72 o 
  -8   6   9     1868.65     2232.98    278.55 o 
  -6   6   9       12.99      -54.80     97.30 o 
  -4   6   9       21.61      -17.32     92.93 o 
  -2   6   9      400.94      384.96    125.83 o 
 -26   0  10      646.61      343.39    124.42 o 
 -22   0  10     3757.89     2969.21    233.82 o 
 -20   0  10     5833.50     4966.45    318.75 o 
 -18   0  10      701.64      999.06    177.20 o 
 -16   0  10        0.15      -65.01     92.62 o 
 -14   0  10        1.43      -70.51     67.31 o 
 -12   0  10      273.35      297.05     85.09 o 
 -10   0  10     1737.82     1686.19     98.69 o 
  -8   0  10        5.43      -58.69     39.13 o 
  -6   0  10     3921.32     3689.19    153.17 o 
  -4   0  10     4080.87     3225.65    141.88 o 
  -2   0  10     1240.71     1320.25    111.02 o 
   0   0  10     6700.12     5590.09    277.80 o 
   2   0  10    19316.85    18820.42    766.33 o 
   4   0  10       74.29       -4.37    126.00 o 
   6   0  10        6.33      -87.90    121.98 o 
   8   0  10       20.94       24.29    120.93 o 
  10   0  10       62.29      -13.81    108.00 o 
 -27   1  10       98.43       30.70     71.09 o 
 -25   1  10      173.62      113.47     77.53 o 
 -23   1  10      730.18      533.98    140.59 o 
 -21   1  10     1603.82     1544.20    145.64 o 
 -19   1  10     1245.80     1133.29    282.47 o 
 -17   1  10      497.57      494.88     72.31 o 
 -15   1  10      845.96      773.97    102.13 o 
 -13   1  10      451.71      574.79    129.90 o 
 -11   1  10     1082.27     1209.91    115.04 o 
  -9   1  10      833.86     1026.51     66.12 o 
  -7   1  10       42.56       19.46     34.79 o 
  -5   1  10       73.10       32.40     36.57 o 
  -3   1  10      652.75      839.67     70.09 o 
  -1   1  10     5277.86     4624.16    189.53 o 
   1   1  10        2.50      -50.76     61.19 o 
   3   1  10     4496.03     4182.83    183.79 o 
   5   1  10     1729.95     1750.79    122.89 o 
   7   1  10       65.93       51.32     72.73 o 
   9   1  10      523.66      593.67    123.96 o 
 -26   2  10      643.82      252.80    125.91 o 
 -24   2  10     2309.56     1787.44    745.40 o 
 -22   2  10        3.21        0.02     78.80 o 
 -20   2  10     4529.48     3922.72    229.16 o 
 -18   2  10      153.47      206.86     69.21 o 
 -16   2  10     1200.62     1187.94     97.92 o 
 -14   2  10       10.69      -44.85     48.35 o 
 -12   2  10      442.34      657.71    136.49 o 
 -10   2  10      846.81     1259.14    111.89 o 
  -8   2  10      719.29      664.82    117.51 o 
  -6   2  10     2421.59     2042.00     83.26 o 
  -4   2  10     1139.53     1356.23     95.88 o 
  -2   2  10     8931.76     8886.55    313.00 o 
   0   2  10        6.55       -5.18     58.20 o 
   2   2  10       10.12       15.05     59.56 o 
   4   2  10     1875.51     1471.37    102.78 o 
   6   2  10     1570.09     1466.64    106.52 o 
   8   2  10      194.26      108.83     72.98 o 
 -23   3  10        2.59       -3.23     81.96 o 
 -21   3  10       75.68      139.28    105.36 o 
 -19   3  10       24.57       13.92     84.60 o 
 -17   3  10      982.33     1194.73    115.91 o 
 -15   3  10      390.38      546.05     87.95 o 
 -13   3  10      520.13      437.94     80.73 o 
 -11   3  10        7.55      -69.34     51.86 o 
  -9   3  10       11.04      -41.62     50.79 o 
  -7   3  10      566.00      758.27     82.08 o 
  -5   3  10      195.29      289.87    198.34 o 
  -3   3  10      296.58      365.62     79.79 o 
  -1   3  10     1045.84     1425.86    225.94 o 
   1   3  10      464.54      527.94     88.75 o 
   3   3  10      414.62      367.85     86.10 o 
   5   3  10      252.72      198.83     74.72 o 
   7   3  10      633.36      567.63     98.97 o 
 -22   4  10       26.87     -117.23     88.66 o 
 -20   4  10      174.68      200.33    100.10 o 
 -18   4  10       50.61      106.28     97.62 o 
 -16   4  10     1503.05     1602.09    124.84 o 
 -14   4  10       34.67      -28.15     66.16 o 
 -12   4  10      168.05      212.59     70.51 o 
 -10   4  10      255.12      326.50     84.82 o 
  -8   4  10       92.59      120.99     92.03 o 
  -6   4  10     2797.40     3003.57    336.66 o 
  -4   4  10      697.86      791.53    200.70 o 
  -2   4  10      181.19      278.49    101.80 o 
   0   4  10      654.85      627.38    122.26 o 
   2   4  10       17.61       39.59     66.02 o 
   4   4  10       43.27       -2.72     64.55 o 
 -17   5  10       13.08      -10.85     73.74 o 
 -15   5  10        1.60       88.77     75.96 o 
 -13   5  10      394.97      621.31    117.31 o 
 -11   5  10      429.78      550.25   1841.62 o 
  -9   5  10        8.98       33.02    147.05 o 
  -7   5  10      352.07      383.56    129.82 o 
  -5   5  10      761.06      787.41    147.01 o 
  -3   5  10       23.20      -80.03     66.68 o 
  -1   5  10       20.96       47.06     86.90 o 
   1   5  10       18.16       13.71     71.43 o 
 -25   1  11     1119.11      563.12    107.58 o 
 -23   1  11        1.44        1.48     80.91 o 
 -21   1  11      439.52      347.91    149.33 o 
 -19   1  11        3.83       30.57     83.28 o 
 -17   1  11       15.21      -18.14     71.65 o 
 -15   1  11       38.07       40.61     55.88 o 
 -13   1  11      242.12      186.36     58.62 o 
 -11   1  11      114.82       38.72     51.24 o 
  -9   1  11      312.86      308.14     57.98 o 
  -7   1  11     1574.84     1569.03    155.23 o 
  -5   1  11      867.11      928.32     88.82 o 
  -3   1  11        7.30        7.04     67.74 o 
  -1   1  11       18.67      -30.11     59.25 o 
   1   1  11      247.13      302.91     83.51 o 
   3   1  11      579.24      486.00    100.41 o 
   5   1  11      671.09      597.67    113.32 o 
   7   1  11        0.00      -68.60     81.12 o 
 -24   2  11       46.96       78.30     91.51 o 
 -22   2  11      563.66      456.94    112.60 o 
 -20   2  11     1273.27     1195.50    138.43 o 
 -18   2  11      412.36      457.37     88.97 o 
 -16   2  11      377.75      279.81     72.81 o 
 -14   2  11        8.52       32.40     56.68 o 
 -12   2  11       57.66       43.48     56.59 o 
 -10   2  11      207.28      183.49     59.86 o 
  -8   2  11       15.73      -31.81     50.41 o 
  -6   2  11      379.07      437.28     73.59 o 
  -4   2  11      467.40      380.86     84.75 o 
  -2   2  11     2336.95     2039.94    119.33 o 
   0   2  11      130.48       23.30     70.39 o 
   2   2  11      224.28      101.22     70.07 o 
   4   2  11      376.15      272.85     81.32 o 
   6   2  11        0.12      -53.47     96.18 o 
 -23   3  11      138.58       14.38     92.04 o 
 -21   3  11        8.27       63.46     71.96 o 
 -19   3  11        5.29      -35.61     64.87 o 
 -17   3  11      639.81      751.35    127.83 o 
 -15   3  11       17.14      -61.82     60.49 o 
 -13   3  11        0.08      -17.74     56.86 o 
 -11   3  11      597.66      843.51     95.02 o 
  -9   3  11     1309.41     1436.13    113.85 o 
  -7   3  11       48.23        3.08     83.98 o 
  -5   3  11        5.03      -13.72     75.32 o 
  -3   3  11      900.03     1044.08    249.20 o 
  -1   3  11      327.25      121.77     85.82 o 
   1   3  11      688.95      699.84    105.73 o 
   3   3  11      172.31      118.95     74.23 o 
 -20   4  11      117.74      132.67     88.48 o 
 -18   4  11      999.51      926.95    114.84 o 
 -16   4  11      150.07      230.35     79.44 o 
 -14   4  11        0.01      -39.48     66.67 o 
 -12   4  11      665.29      659.88    210.95 o 
 -10   4  11      439.45      614.00    146.54 o 
  -8   4  11      338.72      363.45    128.84 o 
  -6   4  11     1512.24     1658.57    152.53 o 
  -4   4  11       46.52       20.29     74.47 o 
  -2   4  11       11.96      -28.75     76.89 o 
   0   4  11       41.31        6.06     81.54 o 
 -13   5  11     1420.23     1573.99    282.22 o 
 -11   5  11       23.92      -76.47    190.83 o 
  -9   5  11      274.43      309.53    155.70 o 
  -7   5  11      552.28      702.18    151.41 o 
  -5   5  11       15.97       64.23     84.72 o 
 -24   0  12      349.95      215.29    124.60 o 
 -22   0  12        0.06      -52.95    114.81 o 
 -20   0  12      137.35      235.74    143.12 o 
 -18   0  12     1415.48     1372.33    224.73 o 
 -16   0  12       19.15      -20.80    116.21 o 
 -14   0  12      112.49      184.19    145.04 o 
 -12   0  12       26.06       -9.79    127.04 o 
 -10   0  12      903.23      886.67    126.45 o 
  -8   0  12      919.07     1077.44    111.42 o 
  -6   0  12      377.99      500.96     88.14 o 
  -4   0  12     1054.21     1206.80    119.01 o 
  -2   0  12      335.77      263.95    100.15 o 
   0   0  12      896.32     1030.08    154.42 o 
   2   0  12      112.49       45.09    138.40 o 
   4   0  12        6.37      112.54    159.72 o 
 -23   1  12       97.13       -7.90     88.04 o 
 -21   1  12       95.90       77.01     87.58 o 
 -19   1  12      101.15       11.15     93.25 o 
 -17   1  12      905.78     1121.37    142.22 o 
 -15   1  12     1147.91     1587.77    230.00 o 
 -13   1  12     1795.37     1791.04    166.17 o 
 -11   1  12     2216.26     1953.83    106.91 o 
  -9   1  12      168.69       93.71     61.68 o 
  -7   1  12     1297.76     1567.21     99.21 o 
  -5   1  12      386.43      371.64     79.21 o 
  -3   1  12      711.82      665.19    143.48 o 
  -1   1  12        6.85      -26.99     67.18 o 
   1   1  12        0.24        3.02     75.32 o 
   3   1  12     1386.96     1525.83    154.68 o 
 -22   2  12        2.07       -1.44     89.09 o 
 -20   2  12       47.34      -24.07     91.78 o 
 -18   2  12        5.08      -45.97     86.21 o 
 -16   2  12      218.54      191.22     72.07 o 
 -14   2  12      735.62      725.01     92.52 o 
 -12   2  12      493.10      536.14     80.85 o 
 -10   2  12        4.26      -43.98     57.66 o 
  -8   2  12      668.01      870.89     93.06 o 
  -6   2  12      212.31      277.74     87.78 o 
  -4   2  12      133.94      103.04     92.95 o 
  -2   2  12      325.28      338.54     89.77 o 
   0   2  12        0.33       63.91     71.17 o 
   2   2  12       11.76       55.36     76.93 o 
 -19   3  12        5.80       19.09     68.56 o 
 -17   3  12      354.33      215.88    106.95 o 
 -15   3  12      237.47      189.67     91.72 o 
 -13   3  12        1.60      -59.79     59.21 o 
 -11   3  12     1643.88     1794.50    167.83 o 
  -9   3  12        3.15     -100.86     67.24 o 
  -7   3  12     3342.47     3337.51    212.20 o 
  -5   3  12      124.83       22.10     89.38 o 
  -3   3  12        5.41       -9.68     83.76 o 
  -1   3  12       50.13      123.71     99.79 o 
 -16   4  12       16.15       35.46     74.97 o 
 -14   4  12       52.89      -31.23     65.08 o 
 -12   4  12        1.32      -24.13     97.64 o 
 -10   4  12       11.45      -28.48     95.73 o 
  -8   4  12      170.78       90.67     97.30 o 
  -6   4  12      236.94      264.10    109.73 o 
  -4   4  12       16.21      -30.32     87.07 o 
 -21   1  13        0.00       14.40     95.87 o 
 -19   1  13       17.38       60.74     97.25 o 
 -17   1  13       16.10       90.43    101.91 o 
 -15   1  13      285.88      163.68    107.76 o 
 -13   1  13      403.87      328.09    123.67 o 
 -11   1  13      725.47      801.90    102.55 o 
  -9   1  13       73.35       87.99     64.95 o 
  -7   1  13      116.31      173.99     83.93 o 
  -5   1  13       19.60      -11.51     63.19 o 
  -3   1  13      401.24      393.95    144.64 o 
  -1   1  13       93.46       81.32     82.41 o 
 -18   2  13      248.47      283.59    111.53 o 
 -16   2  13       88.53      143.16     91.64 o 
 -14   2  13      112.84       93.75     71.55 o 
 -12   2  13        8.16      -42.79     60.61 o 
 -10   2  13       57.39       28.91     61.27 o 
  -8   2  13      142.45       99.58     81.65 o 
  -6   2  13       27.29       44.93    114.03 o 
  -4   2  13       14.86      -96.06     89.65 o 
 -15   3  13       33.57       85.21    134.39 o 
 -13   3  13       18.79       86.98     70.50 o 
 -11   3  13      121.55      140.46     93.28 o 
  -9   3  13      291.91      250.10    117.89 o 
  -7   3  13        1.13        5.67    100.89 o 
 -16   0  14     2599.96     2846.01    280.48 o 
 -14   0  14      273.61      384.10    175.45 o 
 -12   0  14      966.27      800.19    201.49 o 
 -10   0  14       64.15      229.45    161.82 o 
  -8   0  14      291.15      528.62    174.40 o 
 -13   1  14      370.25      521.58    132.95 o 
 -11   1  14      179.78      240.98    107.59 o 
  -9   1  14       19.23       73.80     80.41 o 
                                                 
